# Supplementary material for: Chemical Compositions and Antioxidant Activities of Essential Oils, and Their Combinations, Obtained from Flavedo By-Product of Seven Cultivars of Sicilian Citrus aurantium L
Source: Molecules. 2022 Feb 27;27(5):1580. doi: 10.3390/molecules27051580 (PMC8911714; doi:10.3390/molecules27051580)
Supplement: Supplementary file 1 [file molecules-27-01580-s001.zip]

Archive with 1 entries (1 files):
- molecules-1612833-supplementary.pdf
